# Supplementary material for: Cell-specific priors rescue differential gene expression in spatial spot-based technologies
Source: Brief Bioinform. 2024 Dec 16;26(1):bbae621. doi: 10.1093/bib/bbae621 (PMC11647270; doi:10.1093/bib/bbae621)
Supplement: parameters_table_bbae621 [file parameters_table_bbae621.xlsx]

## Sheet: Sheet1
Part of the simulation	Parameter name	Parameter description	Parameter value	Reason for choosing	Other comments
pre single cell simulator	dataset_name	The reference data used for the simulation	Breast_cancer (bc) (bc_CID4290, bc_CID44971, bc_CID4465) Lung (lung) (GSE178360_endo.sub_SAE10x3.integrated_temp_v2.RDS, GSE178360_immune_platelet.sub_SAE10x3.integrated_temp.RDS, GSE178360_epi.sub_SAE10x3.integrated_v2.RDS, GSE178360_mes.sub_SAE10x3.integrated_v2.RDS)	Datasets with both ST and SC from adjacent locations (same patient)	The reference data should be relatively hetroginious. The breast cancer having more than one sample went through integration to remove batch effects. That data has relatively low number of cells. Many cell types are remove in the filtration range and is the reason I reduced the min_cells to 50 from 100. The lung had 4 seperated but already integrated parts also from 3 samples. If there is a batch…
Pre single cell simulator filtration	min_cells	The number of cells a gene needs to be present in order to keep the gene	10	Kept from original
Pre single cell simulator filtration	min_count	The min counts of a gene in a cell to be considered as present in a cell	1	Kept from original
Pre single cell simulator filtration	min_genes	The min number of genes detected in a cell to keep the cell	500	Was picked for the bc dataset to remove dead cells	Used to be 100. Doesn't affect the downstream results much, but 100 felt like a too low number
Pre single cell simulator filtration	min_size	The min number of cells from a cell types to keep that cell type	50	Lowered from 100 because the bc dataset had too few. The lung data has more anyway so is not affected by this choice
Pre single cell simulator filtration	mito_perc	The max ratio of mitochondrical genes from the total number of transcripts a cell can have (to be kept)	0.12	The standard ratio to filter dead cells	A filtration criteria that I added that was not in the original version
Pre single cell simulator filtration	min_gene_mean	Filtration of genes that the median of their mean (per cell type) is lower than this value	2/(# cell in a cell type)	The simulation's sensitivity won't be able to generate counts for those genes accurately. The min sensitivity is 1/(# cell in a cell type). 2 was picked for a confidence gap.
QC filtering	DE_thresh	The threshold for the p value that is calculated by ttest between group A and B, that bellow it the gene is considered DEG	0.01	Regular threshold without correction
QC filtering	unannalyzed_thresh	The max threshold for the amount of genes that both groups have experimental mean of zero and therefore can't be analyzed	0.05	Arbitrary. Seems like a number between 1-10% is reasonable
QC filtering	mean_lfc_diff_thresh	The max threshold for the mean difference between the param lfc and the calculate lfc from the simulated data.	0.1	Tested only for genes were both group means are above 0. Again, the difference is arbitrary.
QC filtering	sensitivity_top_thresh	A min threshold for the number of conjoined genes by their lfc ranking in the top 100. (params vs, calculated lfc)	0.6	Should be more than half.
QC filtering	d_recognized_delta	A min and max threshold for the difference from the intended perc of DEGs and the calculated one (by the ttest p_vals and DE_thresh).	0.02	The calculated DE should be in the range of intended DE +-0.02. The perc is in accordance to the DE_thresh that allows around 1% of errors.
QC filtering	d_nill	The same as d_recognized_delta, but specifically for non-DE	DE_thresh*2
Single cell simulator params	nk = n_cell	Number of cell types to pick for the simulation	4,8	Max number of cells depends on the reference data
Single cell simulator params	seed	Generates random selection of cell types and genes	Any integer
Single cell simulator params	nr	Number of repetitions per configuration	Any integer	Should be the same as the number of seeds selected OR use the seed as base and then seed + 1:nr
Single cell simulator params	p_dd	Decides the % of DE in the simulation	Ee – 1,0.075,0.095,0.99,0.98 De - 0,0.025,0.005,0.01,0.02	A vector of length 6 (%ee,%sp,%de,%dp,%dm,%db). The sum should be 1
Single cell simulator params	ng	Number of genes used in the simulation	4000	No special reason behind this number
Single cell simulator params	n_per_cell_per_type	Numeber of cells per cell type	100	No special reason behind this number
Single cell simulator params	ns	Number of samples	1	I am not testing batch effects
Single cell simulator params	nc	Total number of cells	2*nk*ns*n_per_cell_per_type	2 is the number of groups
Single cell simulator params	file_path	Reference file location	lung_sc	I used to work with cancer data, but the sc data had poor quality so I switched to lung data
Single cell simulator params	dataset_name	Reference file names	sc_lung_ref	I combined the different cell types (already integrated for 3 samples)	For the cancer data I combined 3 samples (and batch corrected them)
Single cell simulator params	prob_cells	The ratio between the cell types from the overall cells	Equal	I made an option to differ them to make the simulation "harder" ( 1/8, 1/8, 1/8, 1/8, 1/3, 1/18, 1/10 , 1/90)
Single cell simulator params	prob_groups	The ratio between the two group	Equal	I made an option to differ them to make the simulation "harder" (0.3,0.7)
Spatial simulator params	n_cell_types	Number of cell types in the simulation (and max in each spot)	4:8	Can't have more than the single cell simulation but can have less
Spatial simulator params	num_cell_str	A string used for file and folder names with the number of cell types	"cell_types_"+number of cell types
Spatial simulator params	tot_spots	Total number of spots in the tissue	1000	Arbitrary
Spatial simulator params	spots_perc_A	Percentage of spots in group A	0.5	Right now no overlap is possible.
Spatial simulator params	spots_perc_B	Percentage of spots in group B	0.5	Not used. Since the change that makes the spots mutually exclusive, it is (total – spots_perc_A)
Spatial simulator params	percent_uniform	The probability for each cell types from each group to be distributed uniformly in the tissue	(0,20,60,100)
Spatial simulator params	precent_dense	The probability for each cell type to be distributed densely in a spot	(0,20,60,100)
Spatial simulator params	p_spot_uni	The average number of spots a cell type is present in a uniform way	60
Spatial simulator params	p_spot_sparse	The average number of spots a cell type is present in if it is not uniformly distributed	10
Spatial simulator params	mean_high	The average number of cells from a cell type if it is distributed densely	50
Spatial simulator params	mean_low	The average number of cells from a cell types if it is not distributed densely	4
Spatial simulator params	rep	The number of repetitions for each simulation	1
Spatial simulator params	sim_list_file	The names of the sc simulations to use as the basis of the simulation	The names of simulations after QC filtering
Spatial simulator params	seeds_shuffle	The seed that controls the mixing of the cells in space	100
Spatial simulator params	seed_constant	The seed that control everything else in the simulation, including the cells chosen from the single cell simulation basis	100
Downsample	downsample_perc	The percentage of transcripts to keep per spot from the original ST simulation	0.005,0.01,0.02,0.03,0.05,0.07,0.1	sparse and dense spots are treated the same. The next step choose the best option among the percentages that were tested
